# Supplementary material for: Effects of Perceptual-Cognitive Training on Anticipation and Decision-Making Skills in Team Sports: A Systematic Review and Meta-Analysis
Source: Behav Sci (Basel). 2024 Oct 9;14(10):919. doi: 10.3390/bs14100919 (PMC11505547; doi:10.3390/bs14100919)
Supplement: Supplementary file 1 [file behavsci-14-00919-s001.zip]

Archive with 2 entries (2 files):
- Table S2. Characterstics of included studies.xlsx
- Table S1.PRISMA 2009 Checklist.pdf
