# Supplementary material for: Effects of Perceptual-Cognitive Training on Anticipation and Decision-Making Skills in Team Sports: A Systematic Review and Meta-Analysis
Source: Behav Sci (Basel). 2024 Oct 9;14(10):919. doi: 10.3390/bs14100919 (PMC11505547; doi:10.3390/bs14100919)
Supplement: Supplementary file 1 [file behavsci-14-00919-s001.zip › Table S2. Characterstics of included studies.xlsx]

## Sheet: Sheet1
Author and Year	Study	Country	study design	Team sport	Expertise Level (Training Years)	Sex	Age	N		Outcomes extracted	How to test on-Court Transfer？	Testing times	Offensive DM or Defensive DM/anticiptaiton	Retention test result/conclusion	Type of Intervention			Duration and Frequency
								Intervention	Control						Stimuli Type	Response Type	Conparison (Placebo or Control)	Total Weeks	Sessions/ Week	Minutes/ session	Details of Included intervention training procedure	Placebo group training details
Williams et al. 2003	Training perceptual skill in field hockey: Is there transfer from the laboratory to the field?	UK	RCT	Field hockey	Regional/University level (8.5±2.2)	F	21.6±2.2	VT: 8	P*: 8 C: 8	Task RA&RT Transfer RA&RT	Real penalty flicks	Pre-test Post-test	Defensive DM/anticiptaiton		Life-size Video	Verbal	P*: Instructional video C: No extra training	1	1	45	(1) watching a training tape involving 20 randomly placed penalty flicks and 视频画面中箭头指向部位的tuition was provided as to the important information cues from expert strategy (chapman,2001) for anticipating; (2) watching 20 penalty flicks using a temporal occlussion paradigm and verbally indicated the ball's destination, feedback to their performace whether correct was provided.	45-min instructional video focusing on field hockey goalkeeping skills and they were informed that this training tape was expected to have a positive effect on their performance
Gabbett et al. 2007	Testing and Training Anticipation Skills in Softball Fielders	Australia	RCT	Softball	National/Regional level	F	19±1	VT: 9	P*: 8 C: 8	Task RA Transfer RA	Real pitcher throws	Pre-test Post-test Retention (4 weeks)	Defensive DM/anticiptaiton	Furthermore, while we found that these improvements (RA) in anticipatory skill were retained following a four-week, non-training period, without continual training, no further improvements were made. hese findings suggest that regular perceptual training is required to elicit further improvements in anticipatory skill in softball fielders.	Life-size Video	Specific action	P*: Left/Right arrows C: No extra training	4	3	10	watching (1)3 kinds (pre-ball ,ball , and post-ball contact) of temporally occluded videos to anticipate the direction that the ball may be hit and make a definitive movement to left or right (2) provided verbal instructions to focus their attention on specific cues of the batter and ask related questions to let them think deeply (3) after movement decision, watching the same un-occluded video im…	watching a series of arrows that randomly directed them to move left or right.
Gabbett et al. 2008	DOES IMPROVED DECISION-MAKING ABILITY REDUCE THE PHYSIOLOGICAL DEMANDS OF GAME-BASED ACTIVITIES IN FIELD SPORT ATHLETES?	Australia	CT	Soccer	National/Professional level	F	18.3±2.8	VT: 8	C: 8	Task RA Transfer RA	Small-sided games	Pre-test Post-test	Offensive decision-making		Computer video	Verbal/Keyboard	C: No extra training	4	3	15	(1)watching temporally occluded videos and be questioned to verbally respond for the decision-making (2) the same nonoccluded video immediately afterwards, to provide feedback on the actual outcome.	NAN
Gorman et al. 2009	Perceptual Training Using Explicit and Implicit Instructional Techniques: Does it Benefit Skilled Performers?	Australia	CT	Basketball	Skilled level (7.7±3.4)	F/M	17.8±2.1	EVT*: 10 IVT: 10	P*: 9 C: 10	Task RA Transfer RA	Actual competitions	Pre-test Post-test Retention (2 weeks)	Offensive decision-making	. Results showed that there were no significant differences between the groups after the retention interval. The fact that all three experimental groups either slightly improved or remained constant, with the greatest increase achieved by the control group, suggests that test familiarity may have had an influence on the results of the retention test. It appears that the 2-week retention interval …	Computer video	Verbal/Keyboard	P*:Nonsport-specific training C: No extra training	4	3	10	Explicit: (1)before training, viewing five verbal rules detailed specific instructions to direct their attention to certain movements for decision-making during the video training (2)wataching temporally occluded basketball game videos on a desktop computer (3) and click keyboard or computer mouse to indicate a decision for whether pass, shoot, or dribble (4) Visual feedback about the correct dec…	participant in nonsport-specific cognitive training instruments (Acuvision 1000 & pattern recall program） and be told to enhance their decision-making
Javier Nunez et al. 2010	EFFECTS OF PROVIDING ADVANCE CUES DURING A SOCCER PENALTY KICK ON THE KICKER'S RATE OF SUCCESS	Spain	CT	Soccer	Professional level (>10yr)	M	23.2±2.2	VT*: 8 DT:8	P*: 8 C: 8	Task RA&RT Transfer RA	Real kick success-goal	Pre-test Post-test Retention (1 day) Retention (1 week)	Offensive decision-making	The improved performance of the Experimental group, on both the Success and Success-Goal measures, remained stable after nontraining periods of one and seven days. Retention was robust after training, at least for seven days.	Life-size Video	Specific action	P*: regular training/game videos C: No extra training	1	1	20	before training, (1)viewing prepared video containing the precue information related to the goalkeepers'advance movement to provide instructions (2) made 20 penalty kick decision-making by using video systems Preindex Trainer Fútbol system.	watching a training video of several players kicking penalties, and as informed that the data were highly relevant to improving the efficacy of penalty kicks.
Hopwood et al.2011	Does Visual-Perceptual Training Augment the Fielding Performance of Skilled Cricketers?	Australia	RCT	Cricket	International level	M	21.3±2.6	VT: 7	C: 5	Task RA Transfer RA&RT	Real batting by facing a bowling machine	Pre-test Post-test	Defensive DM/anticiptaiton		Life-size Video	Specific action	C: No extra training	6	3	10	(1)watching temporally occluded life-size cricket batting videos(2)move left, right, or forwards, as though to field the ball to respond (3) unoccluded version of each trial was shown after each to give an immediate feedback.	NAN
Serpell et al. 2011	Are the Perceptual and Decision-Making Components of Agility Trainable? A Preliminary Investigation	Australia	RCT	Rugby	National level	F/M	>18	VT: 8	C: 7	Task RT	No transfer test	Pre-test Post-test	Defensive DM/anticiptaiton		Life-size Video	Specific action	C: Common warm-up	3	2	15	Reactive Agility Training: (1) run forward to the life-size screen playing temporally occluded rugby attacking video (2)react to the video by changing direction as they would in a typical game situation.(3)verbally instructed to focus on the key kinematic part of the attacking player in the video.	NAN
Lorains et al. 2013	An above real time training intervention for sport decision making	Australia	RCT	Rugby	AFL professional level (>3.2yrs at this level)	F/M	22.3	FVT*:16 NVT:15	C: 14	Task RA	Assessed decision accuracy using coach coding instrument in real games (M±SD data cannot be extracted)	Pre-test Post-test Retention (2 weeks) Retention (10 weeks)	Offensive decision-making	Furthermore, following the 2-week retention test, those participants trained in above real time maintained short term performance improvements over than other groups, before memory decay occurred in the proceeding 8 weeks.	Computer video	Verbal/Keyboard	C: No extra training	5	1	15	watching (1) 1.5 times normal speed rugby attacking video (temporally occluded) and (2) used the computer mouse to indicate their deicision on the screen where they would target their disposal (pass or kick) (3) an immediate feedback screen following every third clip.	NAN
Smeeton et al. 2013	Can imagery facilitate improvements in anticipation behavior?	UK	CT	Cricket	National level	M	14.9±0.75	IT: 8 VT*: 7	C: 10	Task RA&RT	No transfer test	Pre-test Post-test	Defensive DM/anticiptaiton		Computer video	Verbal/Keyboard	C: No extra training	4	1	25	(1)watching temporally occluded crickets bowling video and respond verbally (2)immediate feedback (told actual spin direction) after each video and (3)provide advance cue instruction (4)watch unoccluded full video again	NAN
Murgia et al. 2014	Using perceptual home-training to improve anticipation skills of soccer goalkeepers	Italy	RCT	Soccer	professional/semi-professional level (9.3±2.6)	M	16.0±1.9	VT: 13	P*: 13 C: 12	Task RA	No transfer test	Pre-test Post-test	Defensive DM/anticiptaiton		Computer video	Verbal/Keyboard	P*: real game television video C: No extra training	8	1	15	(1)watching soccer penalty kick occluded videos on the computer and (2) click the keyboard to indicate their anticipation of the ball direction (3) provide immediate feedback using the entire movie without any occlusion.	Given a DVD containing real game penalty kick television footage, and participants were told they would benefit from it.
Nimmerichter et al. 2015	Effects of Video-Based Visual Training on Decision-Making and Reactive Agility in Adolescent Football Players	Austria	RCT	Soccer	Academy/university level (3-5yrs)	M	14.4±0.1	VT: 18	C: 16	Task RA&RT Transfer RT	Reactive-Agility Sprint Test	Pre-test Post-test	Defensive DM/anticiptaiton		Computer video	Verbal/Keyboard	C: Regular training without extra session	6	2	6	(1) Watching temporally occluded 1v1 soccer attacking Gopro video on the computer (2) and give response the video verbally to mark either “left” or “right” (3) receive feedback through the full unoccluded video.	NAN
Alsharji et al. 2016	Perceptual training effects on anticipation of direct and deceptive 7-m throws in handball	USA	RCT	Handball	National level (7.33±1.24)	F/M	16.8±0.98	VT: 14	P*：14 C：14	Task RA	No transfer test	Pre-test Post-test	Defensive DM/anticiptaiton		Life-size Video	Specific action	P*: Real game video C: No extra training	1	7	25	(1)watch temporally occluded handball 7-m throwing video on the iPad and(2) anticipate the direction of the throw by move toward their predicted direction , each training 8*3 kinds videos.	a collection of real 7-m throws captured from real games were combined to create a film.
Engelbrecht et al. 2016	Video-based perceptual training as a method to improve reactive agility performance in rugby union players	South Africa	RCT	Rugby	Club level	M	19-23	VT*:10 FT:9	C: 7	Transfer RT	Reactive-Agility Sprint Test	Pre-test Post-test Retention (6 weeks)	Defensive DM/anticiptaiton	post-test得到的改善并没有维持在retention有一定衰退，但仍然微优于基线水平。	Life-size Video	Specific action	C: Regular training without extra session	6	2	10	Reactive Agility Training: (1) run forward to the life-size screen playing temporally occluded rugby attacking video (2)react to the video by changing direction as they would in a typical game situation.(3)receive feedback through the full unoccluded video. each training 50videos	NAN
Romeas et al. 2016	3D-Multiple Object Tracking training task improves passing decision-making accuracy in soccer players	Canada	RCT	Soccer	University level (12.32±1.01)	M	21.67 ± 0.46	3DMT: 9	P*：7 C：7	Transfer RA	Small-sided games	Pre-test Post-test	Offensive decision-making		3D-MOT	Verbal/Keyboard	P*: Real game video C: No extra training	5	2	24	3D-MOT: Multiple objective tracking (MOT) training using NeuroTracker system in a fully immersive 3D virtual space (headed-mounted disply) ,4/8balls, based on a staircase procedure,the system will increase the ball moving speed if subjects get all targets right but decrease speed if at least one target was missed.	watching FIFA world cup 2010 game replay in the 3D virtual environment
Hohmann et al. 2016	Does training with 3D videos improve decision-making in team invasion sports?	Germany	CT	Handball	National/Regional level	M	14.89±0.75	3DVT: 10	P*：10 C：10	Task RA&RT	No transfer test	Pre-test Post-test Retention (4 weeks)	Offensive decision-making	The effect remained at the retention test. Therefore, 3D video training seems to be useful to improve decision times.3D video group further improved their RA performance from the post-test to the retention test	3D video	Verbal/Keyboard	P*: Tactical board picture C: No extra training	6	1	30	(1) use 3D projection system(more3d) to present the handball attacking occluded situation video recording from a first-person perspective who had to pick an option and (2) participants give the decision-making response verbally (3) then the entire unoccluded video was presented to give the participant feedback about the correct answer or solution	the tactic board group received a verbal description of the correct solution and the correct movements of the players were presented visually on the tactic board.
Holding et al. 2017	Can Previewing Sport-Specific Video Influence Reactive-Agility Response Time?	Australia	CT	Rugby	Professional/club level	M	14.6±1.09	EVT*: 10 IVT: 10	C: 10	Transfer RT	Reactive-Agility Sprint Test	Pre-test Post-test	Defensive DM/anticiptaiton		Life-size Video	Specific action	P: real game video	1	1	8	Explicit Reactive Agility Training: (1) watching the life-size screen playing temporally occluded rugby attacking video with (2)addition key postural cues using a combination of arrows with audio instruction detailing what to look for (3) react to the video by changing direction as they would in a typical game situation. Implicit only watching the video and react without cue instruction.	viewing a video of an 8-minute highlights package from an international rugby union match as broadcast on television.
Gray et al. 2017	Transfer of Training from Virtual to Real Baseball Batting	USA	RCT	Baseball	Competitive high school level	M	17-18	3DAT*: 20 VET: 20 RBT:20	C: 20	Task RA Transfer RA	% of swings at pitches inside the strike zone (Z-Swing %) in the real pitching machine batting test	Pre-test Post-test Retention (1 month)	Offensive decision-making	Players in the VE adaptive group showed significant improvements for 7/8 of the batting performance assessments and these improvements were maintained in a 1-month retention test.	3D video (virtual environments)	Specific action	C: Regular training without extra session	6	2	45	(1) Participants watching simulated approaching baseball in a 3D virtual environment. (2) participants respond to the video by swing a baseball bat (3) bat mounted on sensor (position tracker) to sense batting result (success or not),if successful then give participants timely visual/auditory/tactile feedback using the video and the bat. (4) The pitch speed in VE will be adjusted in steps accordi…	NAN
Panchuk et al. 2018	Exploring the Effectiveness of Immersive Video for Training Decision-Making Capability in Elite, Youth Basketball Players	Australia	CT	Basketball	National/Regional level	F/M	17.0±0.6	3DVT: 11	C: 7	Task RA Transfer RA	Small-sided games	Pre-test Post-test	Defensive DM/anticiptaiton		3D video	Specific action	C: Regular training without extra session	3	4	5	viewing 3D/360 immersive occluded basketball first-person perspective attacking video using a mobile head-mounted disply (Samsung Gear VR) and make a decision (pass, shoot or dribble) after each video using both verbal response and sports-specific action (participants were given a ball to simulate their decision)	NAN
Sáez-Gallego et al. 2018	PERCEPTIVE TRAINING OF FEMALE YOUTH VOLLEYBALL BLOCKERS	Spain	CT	Volleyball	Regional level (5.88±2.19)	F	17.13±0.89	VT：6 MT：5	C: 5	Task RA&RT Transfer RA&RT	Real blocking success rate	Pre-test Post-test	Offensive decision-making		Life-size Video	Specific action	C: No extra training	4	2	20	watching 16 volleyball attacking attention- orienting videos in which highly-informative areas were highlighted and 24 temporally occluded training videos in which participants should give a specific action response and be provided with feedback about the accuracy.	NAN
Page et al. 2019	Using video simulations and virtual reality to improve decision-making skills in basketball	Canada	RCT	Basketball	University level (7.0±1.7)	F/M	19.4±3.7	3DVT: 9	P*: 9 C: 9	Transfer RA	Small-sided games	Pre-test Post-test	Defensive DM/anticiptaiton		3D video	Verbal/Keyboard	P*:Computer soccer video C: No extra training	1	4	15	(1) viewing 3D/VR video first-person perspective occluded basketball attacking video (recorded byGopro camera) using a Head Mounted Display (Utopia 360 with LG3 smartphone) and (2)participants were asked to verbally indicate their decision (where to move, left, right forward or stay put) (3) provide the "best"answer for each trial after response to give a feed back. 50videos	watching a 15-minute (same duration as training) computer video showing a university-level basketball game (NCAA)
Ehmann et al. 2022	Perceptual-cognitive performance of youth soccer players in a 360◦-environment – An investigation of the relationship with soccer-specific performance and the effects of systematic training	Germany	RCT	Soccer	Recreational team level (6.9±2.3)	F/M	12.3±0.7	3DMT:14	P*: 15 C：9	Task RA&RT Transfer RA	Small-sided games	Pre-test Post-test	Offensive decision-making		3D-MOT	Verbal/Keyboard	P*: Real game video C: No extra training	5	2	20	360-MOT: MOT training in the 360 immersive virtual circular screen (Helix-Arena), 6 human-sized targets are divided into two colors (red and blue) representing the different sides in a football game. Participants are required to visually track 2 of 6 targets for 10 sec and choose the right targets. the ball moving speed level adjusted adaptively to the player’s performance (incresed by 2.5km/h af…	watching a pseudo 20-minute U14 professional soccer game video on a TV screen and and participants were encourage to actively watch the footage and told they would benefit from it.
Harenberg et al. 2022	The effectiveness of 3D multiple object tracking training on decision-making in soccer	Canada	RCT	Soccer	University level (13.97±2.04)	F/M	19.13±0.92	3DMT: 16	C: 15	Task RA Transfer RA	Real soccer passing success rate	Pre-test Post-test	Offensive decision-making		3D-MOT	Verbal/Keyboard	P: Real game video	4	2.5	25	3D-MOT: Multiple objective tracking (MOT) training using NeuroTracker system in the immersive 3D virtual environment (wearing 3D glasses with 3D TV , based on a staircase procedure,the system will increase the ball moving speed if subjects get all targets right but decrease speed if at least one target was missed.	watching FIFA world cup 2010 game replay in the 3D virtual environment
